# Supplementary material for: Single‐Cell Annotation and Localization via Integrating Spatial Transcriptomics Maps the Mouse Ocular Atlas and RAO Dynamics
Source: Adv Sci (Weinh). 2026 Jun 1:e75857. Online ahead of print. doi: 10.1002/advs.75857 (PMC13335773; doi:10.1002/advs.75857)
Supplement: Supplementary file 2 — Supporting File 2: advs75857‐sup‐0002‐Data.zip. [file ADVS-9999-e75857-s002.zip]

Archive with 2 entries (2 files):
- Supplementary Data 1.xlsx
- Supplementary Data 2.txt
