# Supplementary material for: Single‐Cell Annotation and Localization via Integrating Spatial Transcriptomics Maps the Mouse Ocular Atlas and RAO Dynamics
Source: Adv Sci (Weinh). 2026 Jun 1:e75857. Online ahead of print. doi: 10.1002/advs.75857 (PMC13335773; doi:10.1002/advs.75857)
Supplement: Supplementary file 2 — Supporting File 2: advs75857‐sup‐0002‐Data.zip. [file ADVS-9999-e75857-s002.zip › Supplementary Data 1.xlsx]

## Sheet: Ciliary body
Optc
Penk
Crhbp
Mlana
Slc26a4
Bmp2
Niban1
Col18a1
Sned1
Mdk
Best2
F5
Edn3
Pld5
Fbn1
Myh11
Zic1
Mfap4
Stac
Tyr
Sod3
Iqgap2
Cldn2
Kcnq5
Ltbp1
Oca2
Tagln
Slc24a5
Ltbp2
Slc4a4
Vcan
Ankrd44
Slc4a5
Defb9
C2
Dio3os
Col9a1
Pde1a
Mlph
Grem1
Slc7a11
Nkd2
Angptl2
Slc38a8
Papss2
Gm36169
Mecom
Sntb1
2900052N01Rik
9530026P05Rik
Cgnl1
Bace2
Slc13a4
Tspan10
Necab2
Frmpd4
Pdzrn3
Slc6a13
Rarres2
Smtn
Gm40932
Itpkb
Foxp2
Cldn19
Spp1
Olfml2a
Col4a6
Ism2
Zic4
Emp3
Npvf
Cited1
4930594M22Rik
Ociad2
Kcnq4
Bmp7
Palmd
Igfn1
Defb11
Lipa
Matn2
Adgra3
Col9a2
Actg2
Eya1
Wif1
Serpine1
Hsd17b11
Adamts9
Crispld2
Gem
Pde5a
Npsr1
Gm44005
Fbn2
Fbln5
Dio3
Pkdcc
Tbx20
Calml4
Ch25h
Lcn2
Clec18a
B3glct
Carmn
Plau
Chst11
Fam107a
Hs3st3a1
Rab38
Slc45a2
Gli2
Gli3
Kcne4
Nid2
Arhgap6
Cnn1
Mitf
Notum
Bnc2
Cspg4b
Bambi
Zic5
Gm49678
Nedd9
Ror1
Msrb3
Cyba
Pdlim4
Crocc2
Gfra1
Slc35g1
Plagl1
Lhx2
Rspo2
Defb2
Renbp
Gm4117
Gm45285
Ccdc148
Stard8
Gm44202
Man1c1
Gm34609
4930556M19Rik
Lix1l
Postn
Chsy3
Smim3
Dlk1
Matn3
Ngf
Cox6b2
Rapsn
Ednra
Tspan18
Aph1c
Mdfic
Elobl
Ccbe1
Gm20383
Wfdc1
Klhdc7a
Shf
Gckr
Gm50488
Nr4a3
Dact1
Glis3
Wnt16
Ppp1r1b
Gcnt2
4930435M08Rik
Oxtr
Sncaip
Glis2
Tgfb1i1
Lef1
Clmp
Snhg7os
Col2a1
Fbln7
Tbx22
Fstl4
Rapgef4os2
Adamts16
Heph
Scube1
Rarb
Dse
Fbxl7
Nfatc4
Mcoln3
1700016P03Rik
Veph1
Ism1
Syt17
2310034O05Rik
Chrnb4
Slc35f3
Tec
Gm7694
Gm33906
P2rx6
Irag1
D630039A03Rik
Hpse
Slc25a21
Gm19276
Insrr
Aass
Gm42679
Plekhf1
Tmem158
Slc6a12
Pax3
Gpr143
Slc16a10
Gm44220
Gm830
A730049H05Rik
Gabre
Gm29683
Slc2a10
Iqcj
Plscr2
Gm37033
C1qtnf6
Cpz
Scgb1c1
Tcf7
Gm12153
Folh1
Il17rd
Fam117a
Klhl14
Hhip
Clec4d
Zic2
Gm6209
Gm20547
Rassf9
Saa3
Crtap
Igf2bp1
Slc11a1
Glis1
Hif3a
Il6
Adgb
Slc16a4
Adra1a
Wdr86
Gm10941
C130021I20Rik
Fbxl22
Gm45847
Tchh
Pacc1
Gm20488
Loxl3
Zic3
Gm43824
Inhbb
Stk33
Ninl
Nxph3
Stat5a
Gm4876
Ccdc8
Cfap47
Rapgef4os1
Gm10134
Ptgir
Tbx3os1
Gm17501
Sh3tc1
Ccdc102a
Vill
Gm15264
Gm21691
Gm48742
Cd59b
Itga8
Fam181b
Opn4
Rab20
Ppp1r3b
Mx2
Csf2rb
Gm34583
Prima1
D5Ertd615e
Gm20559

## Sheet: Cornea
Dsg1a
Gm26612
Fam83a
Stfa1
2610528A11Rik
Dsc3
Muc15
Fam25c
Ly6g6c
Tns4
Serpinb5
Tmprss11b
Pof1b
Ehf
Irf6
Rbp2
Epop
H60c
Scin
Mctp2
Fam83g
Aldh3b2
Ifi202b
Tmprss11d
Egln3
Slc25a48
Gpr87
Gsta2
Grb7
Esrp2
Cysrt1
Plac8
Fam83h
AI661453
Serpinb11
Pkp3
Hpgds
Ripk4
Hsd17b2
Cd109
Fgfbp1
Esrp1
Cyp4a12b
Cldn7
Plp2
Bspry
Sytl1
Akr1b7
Clic3
Sprr1a
Paqr5
Chmp4c
Tjp3
Crlf1
Zfp750
Ces1d
Nectin4
Pard6g
Tent5b
Muc21
Defb1
Gprc5a
Mpzl2
Lad1
Cldn4
Lratd1
Rab25
Csta1
Bok
Trp63
St6galnac1
Wnt4
Ggta1
Cdo1
Homer2
Spint1
Cdcp1
Klf5
Krt80
N4bp3
Erbb3
Lama3
Cdh1
Nccrp1
Piga
Rab3d
Eps8l2
Aldh1a3
Crybg1
Dmrta2
Mall
Car3
Slc6a14
Nfkbiz
Ppp1r14b
Dgka
Itgb4
Zfp185
Gda
Pim1
Capn1
Rarg
F3
Ifit1bl1
AA986860
Rassf7
Galnt4
Ces2g
Dap
Adtrp
Pycard
Cblc
Ier2
Vasp
Grhl2
Zfp36
Gjb2
Tmprss11e
Dennd2c
Emp2
Ankrd22
Crybg2
Slc19a2
Tprg
Grhl3
Slc39a8
Elf1
Grhl1
Syt8
Dkk2
Ugt1a10
Ildr1
Epha2
Smagp
Chl1
Epcam
Cwh43
Bnc1
Rhod
Ppp1r13l
Kera
Smox
Rab7b
Capn5
Fzd6
Nbeal2
Bcl3
Itpr3
Cav2
Tmem154
Xlr4c
Ppp1r3c
Efna1
Crb3
Car5b
F2rl1
Lxn
Pxdc1
Rnpep
Cldn3
Sh2d4a
Plek2
Rgs10
Kif23
Mir205hg
Kit
Prss8
Hs6st1
Il13ra1
Tiparp
Mapkapk3
Ephb3
Map3k6
Stfa3
Sdr42e1
Muc20
Enpp3
Pcdh1
Cyp26b1
Tmprss4
Hbegf
Fam241a
Cda
Stap2
Reep4
Itga3
Shb
Lamc2
Als2cl
Pbp2
Psapl1
Gm15987
Sema4b
Otx1
Samd9l
Nr4a2
Ajuba
Mpzl3
Celsr1
Zc3h12a
Slc5a1
Klrg2
Nuak2
Gm45941
Arhgap27
Cyp3a13
Gm128
Cdc42se1
Acpp
Adrb2
Fermt1
Galnt3
Gna15
Cdkn2b
Slc5a8
Dsg2
Foxq1
Sowahc
Slc25a13
C77080
Ephx3
Tmem79
Ptgs1
Zc3hav1
Acsl5
Arg1
Tmem30b
Erbb2
Smim22
Cgn
Rab11fip1
St14
Fabp6
Tmc4
Slc16a12
1600014C10Rik
Nrarp
Plet1os
Slc4a11
Il1a
Lipm
Nectin2
Gjb3
Lgals7
Tmprss13
Fam111a
Rel
Abracl
Eppk1
Emx2
Col12a1
Lsr
Cers3
Nfe2l3
Gm10275
Cyp2s1
Pthlh
Rnasel
Baz1a
Rps12-ps4
Epn3
Rapgefl1
Slc25a24
Epha1
S100a9
Sh3tc2
Hebp2
Gm16136
Inava
Ly6g6e
Plscr1
Nfatc2
Afap1l2
Adh6b
Itpkc
Psd4
Coro2a
Cdc42ep5
Tmem184a
Gcat
Dsg1b
Ldlrap1
Ltb4r1
Ces2f
Agfg2
Mab21l4
BC064078
Prss32
Capns2
Osgin1
S100a8
Prom2
Procr
Gm6169
Fcgbp
Tmem45a
Zfp217
Gkn1
Arhgef5
Akr1b8
Gramd3
Fam83f
Myc
Bicdl2
Gm47754
Phldb3
Trim16
Xlr4b
Sox7
Serpinb8
Kcnk5
Oasl1
Krt78
Phyhip
Gm49890
Chit1
Rps6ka1
A830036E02Rik
Plscr3
Rin1
Sox15
Prss22
Apoc1
Adam28
Slc34a2
Zfp296
Eps8l1
Fermt3
Cdca7
Mr1
Lamb3
Tnfrsf11b
Itgb7
Plekhg6
Rap2b
Mst1r
Cdc42bpg
Lrrc26
Ap1m2
Ntf3
Tcaf2
Ltb4r2
Kdf1
Ap1s3
Ttc22
Rhov
Liph
Trex2
B3gnt8
Ovol1
Gjb5
Epgn
Pla2g4a
Adm
Sh3bp1
Eda
Lpcat4
Ccdc120
Mapk13
Il20rb
Cyp39a1
Klk10
Ttc36
Dll1
Emx2os
Fam83b
2610528J11Rik
Gm2694
Dcdc5
Enpep
2010008C14Rik
Arhgap27os1
Nabp1
Gm32899
Hcar2
Erlin1
S100a7a
Kctd11
Ocln
Pak6
Ovol2
Rnf183
Fjx1
Fosl1
Anxa9
Cnfn
Tnip3
Slc37a1
Sox21
Cst6
Kif26a
Mmp28
Fhdc1
Cnksr1
Ly6d
Card10
Slc28a3
Ckap2l
S100a3
Tgif1
Adgrf4
Mmp13
Vgll3
Spink5
Akr1b10
Gjb4
Slfn2
Snai2
Tfap2c
Hormad1
Bik
Gm43064
E2f7
Dok4
Stx11
Akr1c13
Gm49428
Top2a
Pqlc3
Tmprss11f
Sowahb
Rassf6
Angptl7
Tlcd3a
Mki67
Stk26
Mdfi
Dbx2
Fam110c
Cbln1
Trim13
Melk
Mbnl3
Exph5
Arhgef16
Cbr3
Scnn1a
Spink7
Il36g
Micall2
Ivl
Traf4
Tnk1
Dennd2d
Cks2
Gstt3
Clca2
Padi4
Tmem125
Gpr160
Tmprss2
Calm4
Rrm2
Clec2g
Rbl1
Omp
Efcab6
Slc23a4
Rasef
Efna4
Alox12
Sprr1b
B3gntl1
Gm45518
Klk11
Mycl
Gna14
Wnt3a
Lpar6
Ces1e
Frem2
Rab17
Prrg4
Matn4
Ap1g2
Gm20383
Chst5
S100a2
Zfp772
Macc1
Slc35f2
Il36a
Pglyrp4
Rhbg
Itprip
Tmigd1
Art4
Gm17634
Artn
Gm14137
Gal3st4
Gm36582
Dlx5
Rps12-ps9
Wnt2
Bnipl
Apol7a
Gm44274
Gm12854
Tincr
Shmt1
Atad2
Itga2
Cdc20
Usp43
Cth
Spaca1
Ccnb1
Tmem102
Ptgs2
9130008F23Rik
Cdk1
Rhbdl2
Ly96
Cldn10
Fxyd4
Psmb9
Phf11d
Dlx3
Gsta1
Fat2
Cdca8
A630023A22Rik
Phlda2
Birc5
Mst1
Lrrc8e
Tmem139
A830008E24Rik
Ripk3
Il20ra
Glyat
Col7a1
Acp5
Il36rn
Cpn1
Card14
Il36b
Sdcbp2
Ereg
Cstdc6
Gpr39
Gm9534
Tgm5
Hectd2os
Sprr2g
Dynlt1f
Sdr9c7
Slpi
Prickle3
Rnf39
Cyp4a12a
Slurp2
D930048N14Rik
Oas3
Bcl2l15
Ifnlr1
Plk1
Marveld2
Gm16559
Gm26642
Mab21l3
Gm37113
Gm42788
Rarres1
Fgf10
Ccnb2
C230096K16Rik
Fut4
Gm14165
Pclaf
Gimap9
Nat2
Sertad4
Smim5
Lipk
Rdh16
F12
Uhrf1
Slc23a3
Sfta2
Dynlt2a3
4933405D12Rik
Gtse1
Prokr2
Htatip2
Gm20234
Ooep
Lpar2
Apol9a
Rnf223
Ano9
Gipc2
Slc16a13
Atp2c2
Rnf225
2310003N18Rik
Ncaph
Gm7332
Cenpf
Smim31
Dmkn
Aqp2
Ttll10
Krtcap3
Slfn9
Duoxa1
Kcng3
D530033B14Rik
Dkkl1
Map4k1
Rab19
Gm42889
Slc25a43
Stx19
Spc24
Gm35853
Svep1
Rpsa-ps12
Mastl

## Sheet: Lens
R3hdml
B3gnt5
Gm20757
Gja8
Srd5a2
Gja3
Lim2
7530428D23Rik
Timeless
Gm11837
Gm6166
Sapcd1
Lix1
Tent5c
Gm42674
Crygn
Ass1
Prox1os
Nid1
Vit
Tmem40
Phgdh
Arvcf
Gm14328
Birc7
Pitx3
Adamts18
Rspo1
Col4a5
Hmox1
Slc7a2
Dnase2b
Sox1ot
Dock5
Smco3
Arsi
Rbm24
Col4a4
Gm49958
Ecrg4
Ces5a
Ing2
Cela1
BC048679
Wnt7a
Olfml3
Rsph10b
Clic5
D630024D03Rik
Sox2ot
Ccl2
Csrp2
Sox1
Mme
Abcc6
Npl
Plekha4
Snx22
Gm15418
Pxdn
Gm4204
Sox5os2
Cntf
Erich5
Tubb6
Oaf
Msx1
Rnf165
Gpr137b
Inhba
Gm49959
Ankrd24
Pcbd1
Rnf180
Caprin2
Tacr1
Fam89a
Cubn
Gm6212
Glycam1
5830418P13Rik
Gm12602
Spon2
Igkc
Gm50034
Gm3150
Pgm5
Fas
Gm32431
Ftl1-ps1
Steap1
Aldh1a7
Gm10138
Prrt4
Gm38335
Hsf4
C430014B12Rik
Tlr2
Slc38a4
Sall1
Gm29128
2310030G06Rik
Gm17268
Tmem37
Dpys
Wnt5b
Chrdl1
Gm17135
Kcnj12
Gm15860
Gm31816
Zbtb8b
Gm14295
Gm14403
Gja5
Susd2
Klhl35
Lacc1
Mia
Pip5kl1
Gm49171
Figla
2310043M15Rik
Gm14322
Gm48163
Ccdc180
Lamp3
Cybrd1
Serpinb6b
Pbld1
Lama1
Msx2
Gm21983
Gm43247
Pappa
Gata3
Gm32282
Gm36251
Gm45218
Gm17936
Ccl7
Gm50020
Gm9991
Gje1
Uox
Gm4152
Gm45812
Gm9347
Gm14418
Gm32926
Serpind1
Gdf15
Gm31224
Igfals
E130119H09Rik
Gm15655
Gm12962
AU022754
Nlrc5
Chrng
Cyp26a1
Gm20631
Gstm6
9330136K24Rik
4930444P10Rik
Htra4
Gm12222
Gm31036
Gm12669
Gm39094
Gm11560
Btf3l4b
Zfp354b
Gm10134
Wdfy4
Ceacam10
Lyzl4
Proscos
Gm4724
Gm16537
Hnf4aos
Gm8121
Ccdc69
Gm1848
Gm4131
Sct
Gm14546
Myrfl
Gm7135
Gm29054
Pabpc1l

## Sheet: Muscle Fat
Myh13
Tmem182
Actc1
Myh15
Ckmt2
Sypl2
Smpx
Mybpc1
Itgb1bp2
Myh7
Mylk4
Rpl3l
Hspb7
Hrc
Fitm1
Myot
Trim54
Art1
Sln
Ldb3
Nrap
Trdn
Actn2
Srl
Ddit4l
Obscn
Klhl41
Slc2a4
Neb
Apobec2
Myoz1
Pgam2
Cox7a1
Tbx15
Des
Coq8a
Casq1
Cd36
Myom1
Myh8
Jsrp1
Tnnt1
Fabp4
Hjv
Art3
Klhl40
Gys1
Pln
Cacna1s
Myoz2
Krt7
Mybpc2
Myf6
Lmod2
Col3a1
Nctc1
Asb5
Lpl
Lmcd1
Ryr1
Abra
Casq2
Txlnb
Klhl31
Sgcg
Adssl1
Ankrd23
Cmya5
Cpt1b
Mylk2
Ppp1r3a
Fhl3
Scn4b
Mybphl
Asb2
Myl2
Flnc
Smtnl1
Myl10
Xirp2
Tnnc1
Tnni1
H19
Csrp3
Krt19
Gpihbp1
Unc45b
Lmx1a
Mylf-ps
Actn3
2310002L09Rik
Alox12e
Pdlim3
Yipf7
Cyp2a5
Nexn
Gm15543
Smyd1
Cyp2f2
Atcayos
Krt17
Gm11716
Sgca
Tcea3
Fbln2
Tmod4
Alx4
Mlip
Fabp3
Ramp1
Cd34
Plin4
Pitx2
Rabep2
Perm1
Sh3bgr
Serpinb3a
Xirp1
Trim63
Hhatl
Wfdc18
Lrrc30
Tmem52
Art5
Ky
Fbxo40
Jph1
Pdk4
Barx2
Clec3b
Chrna1
Smtnl2
Cavin4
C1qtnf9
Ankrd2
Myl6b
Muc1
Lrrc14b
Synpo2l
Lmod3
Cacng6
Gadd45g
Gm44386
2310065F04Rik
Asb11
Cav3
Hspb8
Phkg1
Dhrs7c
1110002E22Rik
Twf2
Acacb
Crat
Tigd4
Rasd1
Tmod1
Retnla
Abcc9
Gm49540
Agbl1
3425401B19Rik
Prr33
Vgll2
Ceacam1
Ucp3
Popdc2
Myod1
Stac3
Cd300lg
Myog
Alpk3
Asb16
Serpinb1a
2310075C17Rik
Dpt
Crhr2
Dusp13
Cdh5
Tnfaip2
Mmp2
Mn1
Dpep1
Rgcc
Coq10a
Myom3
Epyc
Cep85l
Slc16a3
Ano5
Tnxb
Asb10
Slc41a3
Mypn
Maskbp3
Aspn
Itga7
Ripply3
Dupd1
Slc43a3
Mustn1
Il1r2
Myhas
Lrrc38
Cilp
Klhl33
Myl3
Ackr3
Plekhs1
A930016O22Rik
Amot
Mrln
Smco1
Tspan8
Cmah
Agl
Rbm24
Prkcq
Cand2
Cacng1
Sema6c
Klhl30
Fmod
Hba-a2
Rcsd1
Ccdc3
Fsd2
Dapk2
Dmpk
Asb15
Calcrl
Mfap5
Sh3rf2
Gm29521
Rbm38
Upp1
Mettl21e
Gpha2
Kcnj11
Mstn
Hmcn2
Hba-a1
Fem1a
Rnf128
G0s2
Bves
Mlxipl
Col15a1
Krt23
Plin5
Ampd1
Myadml2
Smoc2
Acsm1
Ip6k3
Ocm
Cd248
Ltf
Map3k20
Ccrl2
Alpk2
Areg
Nnt
Fndc3c1
Adamtsl4
Alox15
Adgrf5
Inmt
Fitm2
Jph2
Capn3
Gm13938
C1ra
Srpk3
Cldn5
Osr2
Dgat2
Tuba8
Prss27
Prg4
Adgrd1
F13a1
Six1
Hspb2
Mapk12
Pigr
Gm47644
Fzd4
Serinc2
Tmem233
Myo18b
Gp2
Agr2
Mettl21c
Clcn1
Slc9a2
Mlf1
Slc13a2
Adh6a
Mybph
Tmem100
Zbtb16
Coro6
Myoz3
Lvrn
Gm12224
Dusp27
Ecm2
Lims2
Gpd1
Cavin2
Ccl11
C1qtnf3
Trpm6
Mief2
Ppic
Fads2b
Gm49668
Fam3d
Eya4
Steap4
Muc5ac
Dysf
Myorg
Timp4
Fst
Acss1
Myl4
Hspa1l
Rilp
Scara5
Ccl6
Gm28376
Slc10a6
Slfn5
Ptges3l
Depp1
Itm2a
Ace
Tbc1d4
Nos1
Cd93
Esm1
Phka1
Igfbp3
Apold1
Snx31
Cracr2b
Chad
Capn13
Esam
E2f8
Pla2g4e
Mafa
Ifi207
Fmo2
Kcnj2
Vamp5
Tnnt2
Col22a1
C3
Krt8
9430073C21Rik
Obsl1
Gimap6
Cdh15
Ifi205
Il15ra
Cd55
Serpinb2
Snord13
Kcnj8
Tmem88
Cmbl
Apol6
Cd163
Vegfd
Cacnb1
Tnmd
Clca4c-ps
Popdc3
Acads
Hspb3
Orai1
Tspan1
Folr2
Gm26740
Inha
Usp13
Chodl
Ifi211
Aldh1b1
Pitx1
Ecscr
Hbb-bt
Ptgfr
Slc43a1
Lsmem2
Chac1
Emilin2
Fgf7
Arpp21
Mcrip2
Tfcp2l1
Lyve1
Lrrc39
Dnajb5
Ehbp1l1
Hsd11b1
Olfm4
Pxmp2
Fzd9
Nmrk2
Lrrc3b
Tmem86a
Pcsk6
Dnase1l1
Itgb6
Atp13a4
Gfpt2
Extl1
Musk
Dll4
Ushbp1
Ankk1
Mmp23
Stbd1
Afap1l1
9330159F19Rik
AW112010
Endog
2310040G24Rik
Omd
5430431A17Rik
Sox17
Sel1l3
Slc44a4
Cidea
Prob1
Higd1b

## Sheet: Optic nerve
Olig1
Gjb1
Gm19439
Ugt8a
Mog
Mobp
Klk6
Opalin
Mag
Cldn11
Prr18
Gatm
Tmem88b
Hapln2
Evi2a
Gjc3
Hepacam
Cmtm5
Cnp
Nkx6-2
Tspan2
Gpr37l1
Bcas1
Fa2h
Gjc2
Aspa
Agt
Ppp1r14a
Gm38642
Scrg1
Efnb3
Cntn2
Nkain2
Ermn
Pamr1
Pllp
Lgi3
Kcnj10
Hcn2
Ctss
Ppp1r16b
Stmn4
Fth1-ps
Efhd1
Pdlim2
Slc39a12
Myrf
C1qb
C1qa
mt-Tl2
Lpar1
Tmem47
S100a13
Sox10
Gpr50
Pip4k2a
Itih5
Gm37111
Tmem229a
C1qc
Olig2
Cerox1
Tyrobp
mt-Tc
Tmem63a
Enpp6
Csf1r
S1pr3
Grb14
Ntsr2
Slain1
Rassf2
Laptm5
Anln
Cyp2j12
Ttyh2
mt-Tf
Agpat4
Prr5l
Rab31
Gm19935
Kndc1
Lgi4
Dock10
Gpd1
Wscd1
Rhog
Plxnb3
Trem2
Phldb1
Mpeg1
Etv1
Tnfaip6
Slc13a4
Daam2
mt-Tq
Bcan
Arhgef10
S1pr5
Zcchc24
Sulf2
Nkx6-1
Sema3b
Adgrg6
Tppp
Trim59
Plekhh1
Aatk
Lrrn1
Psat1
Tmeff2
Metrn
Padi2
Inf2
Sema6d
Aif1
Gm5089
Rhou
Siglech
Itih3
Klhl4
Josd2
Cdc42ep2
Tmem151a
Cdh19
Aqp4
Mmd2
Sh3gl3
Arnt2
Fcer1g
Zic1
Rfx4
Adgrg1
Sox8
Rarres2
Gal3st1
Nrbp2
1700047M11Rik
Gpr17
Sec14l5
Cd52
Vsir
mt-Tl1
Megf10
E330020D12Rik
Acsbg1
Fabp7
Fcrls
Nr2f1
P4ha3
Hhatl
Fbxo2
Wipf1
Lap3
Clec7a
Fam107a
Serinc5
Fcgr3
Carns1
C3
Cxcl10
Prex1
Vwa1
Kcnq3
Tprn
Cst7
Il1rap
Fgl2
P2ry12
Ccl6
Igfbp6
B3galt5
Acot1
Pros1
Frmd8
Galnt16
Gdf10
Galnt6
Fcgr2b
Enpp4
Nat8
Igfbpl1
Cpox
Kcnk13
Gstm7
Srcin1
Ly86
Apln
Cldn14
D7Ertd443e
Gbp8
Gm19500
Glipr2
Gm16168
Fam131b
Sap30bpos
Islr
Itpkb
Nes
Mast3
Timp4
Masp1
Gm32122
Gamt
Gm12326
Map6d1
Smad7
Fzd10
Nmral1
Srd5a1
Tafa5
Nipa1
Sox2
Sall1
Itgb2
St6galnac3
Jam3
C030029H02Rik
Srgn
Selplg
Aspg
Slc22a4
Vcam1
Gm14964
Gpr62
Tmem119
Thbs3
Ildr2
Gm29478
Etnppl
Phactr3
Larp6
Csf1
Nipal4
Rnase4
Pls1
Kcna1
Gm266
Omg
Unc5b
Gnai1
Adap1
Lcat
Rgma
Plcd4
Batf3
Cd53
Rftn1
Ctnna3
Ccp110
Neu4
Nkain4
Fzd3
Pld4
Ptprz1
Kctd3
Tnfaip8l2
Fam20a
Polr3e
Nkx2-2
Aldh1l1
Npas3
Sox2ot
2410004P03Rik
Mpz
Rtkn
Rcbtb1
Ccdc190
Lfng
Ncf1
Nat8f5
Esm1
Rftn2
Dip2a
Insc
St18
Fam167a
Arsg
Fzd10os
1500009L16Rik
Fam180a
2700046A07Rik
mt-Tr
Aldh1a2
Ablim2
Dennd11
Il10ra
Slc25a18
Colec12
Wnt3
Fibin
Mcam
A330049N07Rik
Cx3cr1
Aox2
Pou3f3
Gm29683
Cyth4
Gjb6
Nkx2-9
Foxj1
Fxyd5
Prrg1
Cpne2
A230009B12Rik
Vwf
Clmn
Lair1
Adamts4
Gpr34
Tmem125
Tlr7
Kctd13
Cyba
Itih2
Tfpi
Grm3
Ccdc13
Zic4
Sytl2
Myadm
Rhobtb3
Marcksl1
Ninj2
Gm33594
A330015K06Rik
Trp53i11
Col11a2
Adora1
Hebp1
Ankub1
Gm28320
Bmpr1b
Fam181b
Hspa2
Gpr155
Vxn
Pigz
Mmp19
Rbp4
D730003I15Rik
9630013A20Rik
Dlx4
Entpd2
Maoa
Fzd9
Rasgef1c
Cd37
Lbp
AU020206
Thbd
Smco3
Arhgef19
Rspo3
Nat8f1
Inpp5d
Rtkn2
Gm15966
Smim1
Pik3ip1
Cd84
Tlr3
H2-Oa
Fam20c
Slc29a3
Pou3f1
Shtn1
Gm45338
Tril
P2ry13
Cd300c2
Nkx2-2os
Col5a3
Cybrd1
C3ar1
Sh2b2
Aldh1l2
Sgk2
Hfe
Pdgfrl
Msx1
Nckap1l
Rasal3
Adamts20
Ston1
Cryzl2
Tmeff1
Cybb
Slc22a6
Pilrb2
Garem2
Ager
Nkain1
Bin2
Tesk2
Gfra2
Ptpdc1
Ppp1r1b
Agmo
Adcyap1r1
Gbp4
Coro1a
Gm33727
Ranbp3l
Tst
Galc
Gbx2
Pkd2l1
Fmo1
Ifit2
Ifit3
P2ry6
Slc38a5
Csf3r
Gm21984
Gm40578
Kcna6
Slamf9
Rsad2
Kcnj16
B230206H07Rik
Wif1
Taf9b
Gm15486
Acot2
Cd33
A330048O09Rik
Slc25a21
Gm36264
Ighm
Greb1
Rac2
Il17d
Ada
Vav1
Gm10687
Kctd4
Gm13293
Abi3
Cilp
Pantr1
Enpp1
Spi1
Lcp1
Fcgr1
Cfap100
Cyp7b1
Sla
Evi2
Plek
Dhh
4933431E20Rik
Dusp18
Zic3
Asgr1
Parvg
Ttll8
Gnb4
Gng8
Rasal1
Ptpn18
Paqr6
Ikzf1
Cxcr4
Itgad
Srd5a3
2810459M11Rik
Vcan
Cd38
Kif6
Fam81a
Efcab1
Ptprc
Tekt1
Traf1
Sspo
Ifitm6
Gm15912
A330033J07Rik
Ncmap
Ddo
Chst8
Gpr182
Hvcn1
Pla2g3
Gm20457
Zfp239
Zic5
Mrgprf
Adam11
Zfp469
Gm49164
Il16
Cmklr1
Gdpd2
Pax2
Tmem132b
Hck
B3gnt9
Mro
Pou3f2
Irf8
Fyb
Ctxn1
Serpind1
Lpar4
Bcl2a1b
Adap2os
Tgtp2
Slc30a10
Cd14
Il21r
Gpr183
Lrrc3
Fgd2
Cdr2l
Shroom1
Gm48952
Klk8
Gm26881
Ltc4s
Usp18
Adam19
Cd86
Gm44421
Tbx18
Jakmip3
Phf11b
Plpp4
Grap
S1pr2
Gm46224
Lyl1
Sdf2l1
Dnah14
Poc1a
Lmo3
Prg4
Slc12a8
Ptpn6
Rasl10a
C230037L18Rik
Ddc
Lrrc9
Atp10b
Tmem144
Havcr2
Col13a1
Amz1
Slc15a3
Bche
Susd5

## Sheet: Sclera
Lrat
Slc16a8
Pon1
Cltrn
Stra6
Car12
Clic6
Slc6a20a
Bmp4
Kcnj13
Col9a3
Sult1c1
Cfh
Cpxm2
Cfd
Slc26a7
Hmgcs2
Flvcr2
Sema3c
Slc6a13
Slc4a5
Tmem72
Sostdc1
Hp
Slc22a8
Fap
Slc7a10
Tshr
Chil1
Eng
Tyr
Sfrp2
Slc13a3
Ankfn1
Emcn
Prdm16
Tmem98
Oca2
Slco1a4
Ins2
Rrh
Sfrp5
Pgf
Tes
Tspan10
Adipoq
Gip
Sfrp4
Ifi27l2a
Stab1
Cytl1
Myoc
Mmrn2
Cidec
Cyp2e1
Tie1
Gm973
Igfbp6
Smoc1
Gm48956
Gm15222
Mpz
Tspan11
Npr1
Slc16a9
Mfap5
Baiap2l2
Olfml1
Tc2n
Gpr143
Eln
Atp2a3
Fads3
Col6a5
Aoc3
Rab37
Plvap
Slco1c1
Mertk
Zfp691
Slc1a5
Gm45895
Ggt1
Nid2
Adra2c
Aldh1a2
Rny1
Retn
Nog
Calml4
Col14a1
Ermap
Lbp
Mogat1
Ccn3
Capn6
Cyyr1
Wfdc17
Exoc3l2
Gja4
Pparg
Olfr1033
Iigp1
Rbp4
Arhgap45
Gm10863
Ddc
Foxd2os
Endou
Gm44250
Ccn5
Clec14a
She
Slc37a2
4933429O19Rik
Fgd5
Sult5a1
Ms4a7
