# Supplementary material for: Single‐Cell Annotation and Localization via Integrating Spatial Transcriptomics Maps the Mouse Ocular Atlas and RAO Dynamics
Source: Adv Sci (Weinh). 2026 Jun 1:e75857. Online ahead of print. doi: 10.1002/advs.75857 (PMC13335773; doi:10.1002/advs.75857)
Supplement: Supplementary file 2 — Supporting File 2: advs75857‐sup‐0002‐Data.zip. [file ADVS-9999-e75857-s002.zip › Supplementary Data 2.txt]

Mt2
Hes1
S100a6
Egr1
Ccn1
Btg2
Tpt1
Olfm2
Tmsb4x
Adgrl3
Taldo1
Slc27a1
Tbca
Tox
2410006H16Rik
Tulp3
Trpm3
Mgst1
Atp5l
H2-K1
Krtcap2
B2m
Drap1
Ank3
Sdc4
Eif3i
Kdr
Prpf19
Stat3
Tspan15
Ppig
Svbp
Rpl10
Skp1a
Rpl23a
Arpc2
Lrp1
Tmtc2
Brk1
Wdr83os
Sdcbp
Ndufb7
Rpl29
Snrpg
Fuca1
Nfkbiz
Padi2
Eef1b2
Mcl1
Mrpl52
Socs3
Kansl1
Galnt13
Jmjd6
Micos10
Epha5
Shisa4
Eef1d
Itgav
Nupr1
Srsf9
Rps27l
Hcfc1r1
Ap2s1
S100a4
Atxn1
Rtn1
Tyw5
Yipf4
Paxx
Map4k4
Rps19
Nav2
Rpl5
Garem1
Cnih4
Eef1a1
Grcc10
Plekhb1
Chd7
Rab11a
Ccdc88a
Ctsd
Lsm6
Psmd2
Rpl6
Rpl7
Glt8d1
Wwp1
St3gal4
Cuedc2
Wipi1
Rps20
Ybx3
Ctsh
Eml4
Tagln2
Tomm6
Mpc1
Igbp1
Ppp1r14b
Wasf3
Eif2s3y
4931406C07Rik
Clk4
Sod1
Ttc8
Ankrd28
Hmx1
Phf20l1
Ctdsp2
Tmem132b
Rab6a
E130114P18Rik
Ier3
Svil
Uqcrh
Srebf1
Fnip1
Gpx1
Gas5
Aak1
Ddhd2
Rps15
Sqstm1
Erh
Myof
Sdhaf2
Dazap2
Zfp36
Ssbp1
Guk1
Gria4
Rps17
Cxcl14
Rps27a
Gpcpd1
Dusp1
Bhlhe40
Tmem70
Plk2
Serping1
S100a16
Hsp90b1
Cit
Fam162a
Zfp516
Alkbh7
Epb41l4aos
Ccdc85b
D8Ertd738e
Gde1
Nrcam
Cacna2d4
Nfkbia
Cdh13
Zcchc9
Myg1
AI413582
Ttc14
Gpm6b
Ttc3
Arl6
Crym
Slc39a1
Mt1
Dip2b
Tfdp2
Pdlim4
Fosb
Mrpl23
Ndufs1
Trappc6a
Cebpd
Isca2
Cebpb
Epha4
Clcn3
Qdpr
Sorbs2
Galnt1
Rab11fip2
Ppp1r15a
BC055402
Jun
Hist1h4i
Tm2d2
Col9a3
Rhoq
Rps4x
Lin7c
Per1
Kdm2a
Stk35
Clpp
Rgs6
Pmepa1
Pcare
Trf
G3bp1
Nap1l1
Pacsin2
Adamts1
Prex2
Tff2
Gfap
Gmpr
Clk1
Mrpl33
Rsf1
Fnbp4
Atxn2
Adipor2
Mmp14
Arcn1
Mat2b
Tmem258
Sned1
Tcf7l1
Pde4b
Nr4a1
Eea1
Kifap3
Chic2
Cdr1os
Slc38a2
Cited2
Slc7a8
H2-D1
Zfp219
Acadm
Dnajc8
0610012G03Rik
Lpgat1
Ubxn7
Flywch2
Gadd45a
Pdzd8
Bmpr2
Pla2r1
Rpl37
Slc4a7
Pcbd1
Gramd1b
Tmem14a
Cops5
Hnrnph2
Ddx60
Ssrp1
Desi2
Meg3
Kdm3b
1110051M20Rik
Crebbp
Mak
Clasp1
Cdk12
Amer2
Gadd45g
Lrba
D16Ertd472e
Adamts5
Ankrd10
Apc
Usp25
Maff
Scaf8
Lcorl
Klf4
Tnfaip6
Mir124a-1hg
Dag1
Nnat
Dennd4a
Rbpj
Pex3
Atf3
Unc5c
Eif4h
Setd7
Atrx
